# Supplementary material for: Novel Green Crosslinked Salecan Hydrogels and Preliminary Investigation of Their Use in 3D Printing
Source: Pharmaceutics. 2023 Jan 21;15(2):373. doi: 10.3390/pharmaceutics15020373 (PMC9963019; doi:10.3390/pharmaceutics15020373)
Supplement: Supplementary file 1 [file pharmaceutics-15-00373-s001.zip]

Archive with 1 entries (1 files):
- 3D printing supplementary video.mp4
